# Supplementary material for: Endurant Stents in Abdominal Aortic Aneurysm Repair: A Systematic Review and Meta-Analysis
Source: J Clin Med. 2025 Sep 12;14(18):6453. doi: 10.3390/jcm14186453 (PMC12470529; doi:10.3390/jcm14186453)
Supplement: Supplementary file 1 [file jcm-14-06453-s001.zip]

Archive with 9 entries (9 files):
- Supplemental Figures S12-S14.pdf
- Supplemental Figures S15-S17.pdf
- Supplemental Figures S18-S21.pdf
- Supplemental Figures S1-S7.pdf
- Supplemental Figures S8-S11.pdf
- Supplemental Table S1.pdf
- Supplemental Table S2.pdf
- Supplemental Table S3.pdf
- Supplemental Table S4.pdf
